# Supplementary material for: An in vitro and in vivo study on the properties of hollow polycaprolactone cell-delivery particles
Source: PLoS One. 2018 Jul 3;13(7):e0198248. doi: 10.1371/journal.pone.0198248 (PMC6029779; doi:10.1371/journal.pone.0198248)
Supplement: S3 File — (ZIP) [file pone.0198248.s003.zip]

Archive with 62 entries (55 files):
- In Vitro/
- In Vitro/Cell cycle/
- In Vitro/Cell cycle/Cell cycle analysis.xlsx
- In Vitro/Cell cycle/Cellcyclep MEF Tub 1ContrA 00002193 974.LMD
- In Vitro/Cell cycle/Cellcyclep MEF Tub 1ContrA 00002203 984.LMD
- In Vitro/Cell cycle/Cellcyclep MEF Tub 1ContrB 00002194 975.LMD
- In Vitro/Cell cycle/Cellcyclep MEF Tub 1ContrB 00002204 985.LMD
- In Vitro/Cell cycle/Cellcyclep MEF Tub 1ContrC 00002195 976.LMD
- In Vitro/Cell cycle/Cellcyclep MEF Tub 1ContrC 00002205 986.LMD
- In Vitro/Cell cycle/Cellcyclep MEF Tub 1ExpA 00002212 993.LMD
- In Vitro/Cell cycle/Cellcyclep MEF Tub 1ExpB 00002213 994.LMD
- In Vitro/Cell cycle/Cellcyclep MEF Tub 2ContrA 00002190 971.LMD
- In Vitro/Cell cycle/Cellcyclep MEF Tub 2ContrA 00002200 981.LMD
- In Vitro/Cell cycle/Cellcyclep MEF Tub 2ContrB 00002191 972.LMD
- In Vitro/Cell cycle/Cellcyclep MEF Tub 2ContrB 00002201 982.LMD
- In Vitro/Cell cycle/Cellcyclep MEF Tub 2ContrC 00002192 973.LMD
- In Vitro/Cell cycle/Cellcyclep MEF Tub 2ContrC 00002202 983.LMD
- In Vitro/Cell cycle/Cellcyclep MEF Tub 2ExpA 00002209 990.LMD
- In Vitro/Cell cycle/Cellcyclep MEF Tub 2ExpB 00002210 991.LMD
- In Vitro/Cell cycle/Cellcyclep MEF Tub 2ExpC 00002211 992.LMD
- In Vitro/Cell cycle/Cellcyclep MEF Tub 3ContrA 00002187 968.LMD
- In Vitro/Cell cycle/Cellcyclep MEF Tub 3ContrA 00002197 978.LMD
- In Vitro/Cell cycle/Cellcyclep MEF Tub 3ContrA 00002228 995.LMD
- In Vitro/Cell cycle/Cellcyclep MEF Tub 3ContrB 00002188 969.LMD
- In Vitro/Cell cycle/Cellcyclep MEF Tub 3ContrB 00002198 979.LMD
- In Vitro/Cell cycle/Cellcyclep MEF Tub 3ContrB 00002229 996.LMD
- In Vitro/Cell cycle/Cellcyclep MEF Tub 3ContrC 00002189 970.LMD
- In Vitro/Cell cycle/Cellcyclep MEF Tub 3ContrC 00002199 980.LMD
- In Vitro/Cell cycle/Cellcyclep MEF Tub 3ContrC 00002230 997.LMD
- In Vitro/Cell cycle/Cellcyclep MEF Tub 3ExpA 00002196 977.LMD
- In Vitro/Cell cycle/Cellcyclep MEF Tub 3ExpA 00002206 987.LMD
- In Vitro/Cell cycle/Cellcyclep MEF Tub 3ExpB 00002207 988.LMD
- In Vitro/Cell cycle/Cellcyclep MEF Tub 3ExpC 00002208 989.LMD
- In Vitro/Cell cycle/Cellcyclep MEF Well 1ContrA 00002234 002.LMD
- In Vitro/Cell cycle/Cellcyclep MEF Well 1ContrB 00002235 003.LMD
- In Vitro/Cell cycle/Cellcyclep MEF Well 1ContrC 00002236 004.LMD
- In Vitro/Cell cycle/Cellcyclep MEF Well 1ExpA 00002243 011.LMD
- In Vitro/Cell cycle/Cellcyclep MEF Well 1ExpB 00002244 012.LMD
- In Vitro/Cell cycle/Cellcyclep MEF Well 1ExpC 00002245 013.LMD
- In Vitro/Cell cycle/Cellcyclep MEF Well 2ContrA 00002231 998.LMD
- In Vitro/Cell cycle/Cellcyclep MEF Well 2ContrB 00002232 999.LMD
- In Vitro/Cell cycle/Cellcyclep MEF Well 2ContrC 00002233 001.LMD
- In Vitro/Cell cycle/Cellcyclep MEF Well 2ExpA 00002240 008.LMD
- In Vitro/Cell cycle/Cellcyclep MEF Well 2ExpB 00002241 009.LMD
- In Vitro/Cell cycle/Cellcyclep MEF Well 2ExpC 00002242 010.LMD
- In Vitro/Cell cycle/Cellcyclep MEF Well 3ExpA 00002237 005.LMD
- In Vitro/Cell cycle/Cellcyclep MEF Well 3ExpB 00002238 006.LMD
- In Vitro/Cell cycle/Cellcyclep MEF Well 3ExpC 00002239 007.LMD
- In Vitro/LDH/
- In Vitro/LDH/LDH no 24-well.png
- In Vitro/LDH/LDH.png
- In Vitro/LDH/LDH.xlsx
- In Vitro/Reports/
- In Vitro/Reports/Dermapearl Final Report 26 Feb 2011 Second draft.doc
- In vivo/
- In vivo/Experiment 1/
- In vivo/Experiment 2/
- In vivo/Experiment 2/Control group.PDF
- In vivo/Experiment 2/INERT.PDF
- In vivo/Experiment 2/PCL -SOLID.PDF
- In vivo/Experiment 2/PCL- PORTED.PDF
- In vivo/Experiment 2/WBC graphs (2) from AS.xlsx
