# Supplementary material for: An in vitro and in vivo study on the properties of hollow polycaprolactone cell-delivery particles
Source: PLoS One. 2018 Jul 3;13(7):e0198248. doi: 10.1371/journal.pone.0198248 (PMC6029779; doi:10.1371/journal.pone.0198248)
Supplement: S3 File — (ZIP) [file pone.0198248.s003.zip › In Vitro/Cell cycle/Cell cycle analysis.xlsx]

## Sheet: MCF-7
	6h								12hr								18hr								24hr								48hr
VC		1	2	3	AVE	STDEV		VC		1	2	3	AVE	STDEV		VC		1	2	3	AVE	STDEV		VC		1	2	3	AVE	STDEV		VC		1	2	3	AVE	STDEV
	Sub G1	1.84	1.91						Sub G1	0.58	0.63	0.65					Sub G1	1.21	1.61	1.38					Sub G1	2.05	2.51	2.31					Sub G1	1.6	3.57	3.46
	G1	57.17	55.8						G1	38.5	35.68	37.46					G1	63.73	61.4	62.58					G1	59.1	56.65	58.95					G1	68.99	66.25	65.2
	S	16.3	19.56						S	17.12	24.31	25.57					S	14.67	17.62	14.61					S	18.01	21.18	18.29					S	10.74	15.5	15.5				4: SubG1	10.15
	G2/M	24.94	23.01						G2/M	43.23	39.7	36.65					G2/M	19.59	18.94	20.74					G2/M	20.07	18.99	19.64					G2/M	18.85	14.99	16.16				5: G1	73.76
		100.25	100.28	0						99.43	100.32	100.33						99.2	99.57	99.31						99.23	99.33	99.19						100.18	100.31	100.32				6: W6	10
																																								7: W7	6.44
	6h								12hr								18hr								24hr								48hr							5: Viable cells	89.03
C9		1	2	3	AVE	STDEV		C9		1	2	3	AVE	STDEV		C9		1	2	3	AVE	STDEV		C9		1	2	3	AVE	STDEV		C9		1	2	3	AVE	STDEV		6: Early apopto	4.29
	Sub G1	4.06							Sub G1	4.88							Sub G1	8.22							Sub G1	11.74							Sub G1	10.15						7: Late Apoptos	6.22
	G1	48.59							G1	37.75							G1	66.45							G1	59.9							G1	73.76						8: Necrosis	0.58
	S	11.53							S	6.78							S	12.14							S	13.07							S	10
	G2/M	35.92							G2/M	50.67							G2/M	12.4							G2/M	14.43							G2/M	6.44
		100.1	0	0						100.08	0	0						99.21	0	0						99.14	0	0						100.35	0	0
	6h								12hr								18hr								24hr								48hr							5: Viable cells	76.23
C10		1	2	3	AVE	STDEV		C10		1	2	3	AVE	STDEV		C10		1	2	3	AVE	STDEV		C10		1	2	3	AVE	STDEV		C10		1	2	3	AVE	STDEV		6: Early apopto	20.17
	Sub G1								Sub G1								Sub G1								Sub G1								Sub G1							7: Late Apoptos	4.02
	G1								G1								G1								G1								G1							8: Necrosis	0.07
	S								S								S								S								S							8: Necrosis	1.46
	G2/M								G2/M								G2/M								G2/M								G2/M							9: R9	26.78
		0	0	0						0	0	0						0	0	0						0	0	0						0	0	0				10: R10	58.2
	6h								12hr								18hr								24hr								48hr
C19		1	2	3	AVE	STDEV		C19		1	2	3	AVE	STDEV		C19		1	2	3	AVE	STDEV		C19		1	2	3	AVE	STDEV		C19		1	2	3	AVE	STDEV
	Sub G1								Sub G1								Sub G1								Sub G1								Sub G1
	G1								G1								G1								G1								G1
	S								S								S								S								S
	G2/M								G2/M								G2/M								G2/M								G2/M
		0	0	0						0	0	0						0	0	0						0	0	0						0	0	0

## Sheet: MDA
	6h								12hr								18hr								24hr								48hr
VC		1	2	3	AVE	STDEV		VC		1	2	3	AVE	STDEV		VC		1	2	3	AVE	STDEV		VC		1	2	3	AVE	STDEV		VC		1	2	3	AVE	STDEV
	Sub G1	1.84							Sub G1								Sub G1								Sub G1								Sub G1
	G1	57.17							G1								G1								G1								G1
	S	16.3							S								S								S								S							1: Viable cells	87.98
	G2/M	24.94							G2/M								G2/M								G2/M								G2/M							2: Early Apopto	5.33
		100.25	0	0						0	0	0						0	0	0						0	0	0						0	0	0				3: Late Apoptos	6.29
																																								4: Necrosis	0.57
	6h								12hr								18hr								24hr								48hr							5: Viable cells	89.03
C9		1	2	3	AVE	STDEV		C9		1	2	3	AVE	STDEV		C9		1	2	3	AVE	STDEV		C9		1	2	3	AVE	STDEV		C9		1	2	3	AVE	STDEV		6: Early apopto	4.29
	Sub G1								Sub G1								Sub G1								Sub G1								Sub G1							7: Late Apoptos	6.22
	G1								G1								G1								G1								G1							8: Necrosis	0.58
	S								S								S								S								S
	G2/M								G2/M								G2/M								G2/M								G2/M
		0	0	0						0	0	0						0	0	0						0	0	0						0	0	0
	6h								12hr								18hr								24hr								48hr							5: Viable cells	76.23
C10		1	2	3	AVE	STDEV		C10		1	2	3	AVE	STDEV		C10		1	2	3	AVE	STDEV		C10		1	2	3	AVE	STDEV		C10		1	2	3	AVE	STDEV		6: Early apopto	20.17
	Sub G1								Sub G1								Sub G1								Sub G1								Sub G1							7: Late Apoptos	4.02
	G1								G1								G1								G1								G1							8: Necrosis	0.07
	S								S								S								S								S							8: Necrosis	1.46
	G2/M								G2/M								G2/M								G2/M								G2/M							9: R9	26.78
		0	0	0						0	0	0						0	0	0						0	0	0						0	0	0				10: R10	58.2
	6h								12hr								18hr								24hr								48hr
C19		1	2	3	AVE	STDEV		C19		1	2	3	AVE	STDEV		C19		1	2	3	AVE	STDEV		C19		1	2	3	AVE	STDEV		C19		1	2	3	AVE	STDEV
	Sub G1								Sub G1								Sub G1								Sub G1								Sub G1
	G1								G1								G1								G1								G1
	S								S								S								S								S
	G2/M								G2/M								G2/M								G2/M								G2/M
		0	0	0						0	0	0						0	0	0						0	0	0						0	0	0
