# Supplementary material for: An in vitro and in vivo study on the properties of hollow polycaprolactone cell-delivery particles
Source: PLoS One. 2018 Jul 3;13(7):e0198248. doi: 10.1371/journal.pone.0198248 (PMC6029779; doi:10.1371/journal.pone.0198248)
Supplement: S3 File — (ZIP) [file pone.0198248.s003.zip › In Vitro/LDH/LDH.xlsx]

## Sheet: Sheet6
Anova: Single Factor
SUMMARY
Groups	Count	Sum	Average	Variance
Column 1	2	41.2856	20.6428	30.4184
Column 2	2	42.1186	21.0593	11.1422
Column 3	2	30.9214	15.4607	15.1056
ANOVA
Source of Variation	SS	df	MS	F	P-value	F crit
Between Groups	38.9142	2	19.4571	1.03009	0.456491	9.55209
Within Groups	56.6661	3	18.8887
Total	95.5803	5

## Sheet: Sheet1
	High	Part Contr
																					274	252	267
																					283	265	252
	Low	Part	MO																		299	249	266
Well
	1595	227		1598	248		1652	268
	1609	227		1570	243		1639	249													97	103	114
	1460	274		1603	262		1496	250													106	95	91
	443	567		517	563		405	507		24.8538	15.7895		23.3333	19.9259							112	110	117
	468	555		491	568		407	474		23.7337	17.4385		24.4913	18.6888
	476	552		476	563		432	518		23.4401	17.032		22.4459	15.9582
TUB
	1664	480		1687	467		1442	400
	1666	487		1054	467		1649	390
	1661	513		1668	476		1752	437
	515	555		492	566		414	543
	463	530		486	640		325	569
	530	569		500	724		103	591
					MEF cells in growth medium with DermaPearl particles (24-well)	MEF cells in growth medium (24-well)
	High	Low	Background	Test	Test cytotoxicity	Low cytotoxicity	PC cytotoxicity
Well	1554.67	462.333	242.667	564.667	24.5427	16.7429	100
	1590.33	494.667	251	564.667	23.4196	18.699	100
	1595.67	414.667	255.667	499.667	18.209	12.7125	100		Cytotoxicity (%) = (TS – BC) / (PC – BC) x 100
AVE					22.0571	16.0515			TS = Test Sample
STDEV					3.37955	3.05255			BC = Background Control
P-value									PC = Positive Control
					MEF cells in growth mediumwith DermaPearl particles (Kimble glass tube)	MEF cells in growth medium (Kimble glass tube)
Tub	1663.67	502.667	493.333	551.333	4.95585	0.797494	100
	1469.67	492.667	470	643.333	17.3391	2.26742	100
	1614.33	492.667	409	567.667	13.1637	6.94137	100
					11.8196	3.33543
					6.30011	3.20816		0.106201
			MEF	Replicate 1	Replicate 2	Replicate 3		T-Test
			Control	24.5427	23.4196	18.209		0.0844016			1.23	2.61
			Exposed	16.7429	18.699	12.7125					0.9	3.31
											1.57	1.19
											2.68	2.87
											1.06	2.45
											1.58	0.82
