# Supplementary material for: An in vitro and in vivo study on the properties of hollow polycaprolactone cell-delivery particles
Source: PLoS One. 2018 Jul 3;13(7):e0198248. doi: 10.1371/journal.pone.0198248 (PMC6029779; doi:10.1371/journal.pone.0198248)
Supplement: S3 File — (ZIP) [file pone.0198248.s003.zip › In vivo/Experiment 2/WBC graphs (2) from AS.xlsx]

## Sheet: ALL
2013-04-16
week 1							week 1							week 1							week 1							week 1
	Control							Solid							Ported							Inert							Kems
mouse no.	M	N	E	L	B		mouse no.	M	N	E	L	B		mouse no.	M	N	E	L	B		mouse no.	M	N	E	L	B		mouse no.	M	N	E	L	B
1	1	0	0	98	1		4	0	0	0	100	0		7							10	0	0	2	97	1		13	3	0	0	96	1
2	slide lost						5	0	0	0	100	0		8	1	0	0	98	1		11	0	0	4	94	2		14	Slide lost
3	0	0	1	98	1		6	0	1	51	48	0		9	2	0	0	98	0		12	1	0	2	97	0		15	1	1	3	95	0
mean	0.5	0	0.5	98	1		mean	0	0.333333	17	82.6667	0		mean	1.5	0	0	98	0.5		mean	0.333333	0	2.66667	96	1		mean	2	0.5	1.5	95.5	0.5
SD	0.707107	0	0.707107	0	0		SD	0	0.57735	29.4449	30.0222	0		SD	0.707107	0	0	0	0.707107		SD	0.57735	0	1.1547	1.73205	1		SD	1.41421	0.707107	2.12132	0.707107	0.707107
							vs Ctrl	0.272228	0.495025	0.506826	0.542403	#DIV/0!		vs Ctrl	0.292893	#DIV/0!	0.42265	#DIV/0!	0.42265		vs Ctrl	0.78878	#DIV/0!	0.104016	0.219102	1
														Vs Solid	0.0275565	0.495025	0.495025	0.542403	0.272228		Vs Solid	0.373901	0.373901	0.446941	0.48534	0.158302
							vs Ported	0.373901	0.373901	0.446941	0.48534	0.158302									vs Ported	0.132842	#DIV/0!	0.0533627	0.219102	0.590801
2013-04-22
week 2							week 2							week 2							week 2
	Control							Solid							Ported							Inert
mouse no.	M	N	E	L	B		mouse no.	M	N	E	L	B		mouse no.	M	N	E	L	B		mouse no.	M	N	E	L	B
16	2	1	6	91	0		19	4	0	15	81	0		22	0	0	10	90	0		25	4	1	17	77	1
17	1	1	4	94	0		20	1	0	13	86	0		23	0	0	8	92	0		26	1	0	7	92	0
18	1	1	3	94	1		21	0	0	14	85	1		24	0	1	6	90	3		27	Slide lost
mean	1.33333	1	4.33333	93	0.333333		mean	1.66667	0	14	84	0.333333		mean	0	0.333333	8	90.6667	1		mean	2.5	0.5	12	84.5	0.5
SD	0.57735	0	1.52753	1.73205	0.57735		SD	2.08167	0	1	2.64575	0.57735		SD	0	0.57735	2	1.1547	1.73205		SD	2.12132	0.707107	7.07107	10.6066	0.707107
							vs Ctrl	0.802482	#DIV/0!	0.000785043	0.00787564	1		vs Ctrl	0.0161301	0.116117	0.0651085	0.12417	0.561438		vs Ctrl	0.401956	0.272228	0.143808	0.235064	0.78878
														Vs Solid	0.237796	0.373901	0.00967895	0.0161301	0.561438		Vs Solid	0.692471	0.272228	0.635149	0.938093	0.78878
							vs Ported	0.692471	0.272228	0.635149	0.938093	0.78878									vs Ported	0.111367	0.78878	0.392433	0.35533	0.734546
2013-05-07
week 4							week 4							week 4							week 4
	Control							Solid							Ported							Inert
mouse no.	M	N	E	L	B		mouse no.	M	N	E	L	B		mouse no.	M	N	E	L	B		mouse no.	M	N	E	L	B
28	14	2	12	68	4		31	2	3	11	83	1		34	3	4	13	78	2		37	1	0	7	90	2
29	13	2	7	88	0		32	21	1	12	66	0		35	1	3	22	74	0		38	slide broke
30	6	3	9	78	4		33	14	1	15	67	3		36	2	7	19	72	0		39	5	0	17	77	1
mean	11	2.33333	9.33333	78	2.66667		mean	12.3333	1.66667	12.6667	72	1.33333		mean	2	4.66667	18	74.6667	0.666667		mean	3	0	12	83.5	1.5
SD	4.3589	0.57735	2.51661	10	2.3094		SD	9.60902	1.1547	2.08167	9.53939	1.52753		SD	1	2.08167	4.58258	3.05505	1.1547		SD	2.82843	0	7.07107	9.19239	0.707107
							vs Ctrl	0.837465	0.421648	0.151835	0.493902	0.451161		vs Ctrl	0.0252214	0.134702	0.0454128	0.610239	0.250815		vs Ctrl	0.111166	0.0123076	0.568183	0.579922	0.555044
														Vs Solid	0.137574	0.0944463	0.140357	0.668676	0.579015		Vs Solid	0.291843	0.14822	0.879331	0.273681	0.898168
							vs Ported	0.291843	0.14822	0.879331	0.273681	0.898168									vs Ported	0.590801	0.0573173	0.320695	0.197489	0.43971
2013-06-04
week 8							week 8							week 8							week 8							week 8
	Control							Solid							Ported							Inert							Kems
mouse no.	M	N	E	L	B		mouse no.	M	N	E	L	B		mouse no.	M	N	E	L	B		mouse no.	M	N	E	L	B		mouse no.	M	N	E	L	B
40	7	8	15	69	1		43	1	0	12	87	0		46	8	1	14	77	0		49	3	0	22	73	2		52	4	1	33	61	1
41	32	2	12	53	1		44	14	0	0	86	0		47	32	0	16	51	1		50	0	0	20	80	0		53	4	1	19	76	0
42	7	0	14	77	2		45	10	1	6	82	1		48	0	1	12	87	0		51	0	2	5	91	2		54	0	0	13	87	0
mean	15.3333	3.33333	13.6667	66.3333	1.33333		mean	8.33333	0.333333	6	85	0.333333		mean	13.3333	0.666667	14	71.6667	0.333333		mean	1	0.666667	15.6667	81.3333	1.33333		mean	2.66667	0.666667	21.6667	74.6667	0.333333
SD	14.4338	4.16333	1.52753	12.2202	0.57735		SD	6.65833	0.57735	6	2.64575	0.57735		SD	16.6533	0.57735	2	18.5831	0.57735		SD	1.73205	1.1547	9.29157	9.07377	1.1547		SD	2.3094	0.57735	10.2632	13.0512	0.57735
							vs Ctrl	0.488111	0.283998	0.0985594	0.0609507	0.101192		vs Ctrl	0.882711	0.333516	0.829799	0.699206	0.101192		vs Ctrl	0.16287	0.345271	0.7316	0.163023	1
														Vs Solid	0.654428	0.518519	0.093599	0.28598	1		Vs Solid	0.138599	0.677869	0.204639	0.538441	0.250815
							vs Ported	0.138599	0.677869	0.204639	0.538441	0.250815									vs Ported	0.271057	1	0.776478	0.463566	0.250815
	Monocyte
			Week 1	Week 2	Week 4	Week 8
	Control	mean	0.5	1.33333	11	15.3333
		SD	0.707107	0.57735	4.3589	14.4338
	Solid	mean	0	1.66667	12.3333	8.33333
		SD	0	2.08167	9.60902	6.65833
	Ported	mean	1.5	0	2	13.3333
		SD	0.707107	0	1	16.6533
	Inert	mean	0.333333	2.5	3	1
		SD	0.57735	2.12132	2.82843	1.73205
	Kems	mean	2			2.66667
		SD	1.41421			2.3094
	Neutrophil
			Week 1	Week 2	Week 4	Week 8
	Control	mean	0	1	2.33333	3.33333
		SD	0	0	0.57735	4.16333
	Solid	mean	0.333333	0	1.66667	0.333333
		SD	0.57735	0	1.1547	0.57735
	Ported	mean	0	0.333333	4.66667	0.666667
		SD	0	0.57735	2.08167	0.57735
	Inert	mean	0	0.5	0	0.666667
		SD	0	0.707107	0	1.1547
	Kems	mean	0.5			0.666667
		SD	0.707107			0.57735
	Eosinophil
			Week 1	Week 2	Week 4	Week 8
	Control	mean	0.5	4.33333	9.33333	13.6667
		SD	0.707107	1.52753	2.51661	1.52753
	Solid	mean	17	14	12.6667	6
		SD	29.4449	1	2.08167	6
	Ported	mean	0	8	18	14
		SD	0	2	4.58258	2
	Inert	mean	2.66667	12	12	15.6667
		SD	1.1547	7.07107	7.07107	9.29157
	Kems	mean	1.5			21.6667
		SD	2.12132			10.2632
	Lymphocyte
			Week 1	Week 2	Week 4	Week 8
	Control	mean	98	93	78	66.3333
		SD	0	1.73205	10	12.2202
	Solid	mean	82.6667	84	72	85
		SD	30.0222	2.64575	9.53939	2.64575
	Ported	mean	98	90.6667	74.6667	71.6667
		SD	0	1.1547	3.05505	18.5831
	Inert	mean	96	84.5	83.5	81.3333
		SD	1.73205	10.6066	9.19239	9.07377
	Kems	mean	95.5			74.6667
		SD	0.707107			13.0512
	Basophil
			Week 1	Week 2	Week 4	Week 8
	Control	mean	1	0.333333	2.66667	1.33333
		SD	0	0.57735	2.3094	0.57735
	Solid	mean	0	0.333333	1.33333	0.333333
		SD	0	0.57735	1.52753	0.57735
	Ported	mean	0.5	1	0.666667	0.333333
		SD	0.707107	1.73205	1.1547	0.57735
	Inert	mean	1	0.5	1.5	1.33333
		SD	1	0.707107	0.707107	1.1547
	Kems	mean	0.5			0.333333
		SD	0.707107			0.57735

## Sheet: Sheet1
2013-04-16
week 1							week 1							week 1							week 1							week 1
	Control							Solid							Ported							Inert							Kems
mouse no.	M	N	E	L	B		mouse no.	M	N	E	L	B		mouse no.	M	N	E	L	B		mouse no.	M	N	E	L	B		mouse no.	M	N	E	L	B
1	1	0	0	98	1		4	0	0	0	100	0		7							10	0	0	2	97	1		13	3	0	0	96	1
2							5	0	0	0	100	0		8	1	0	0	98	1		11	0	0	4	94	2		14	Slide lost
3	0	0	1	98	1		6	0	1		48	0		9	2	0	0	98	0		12	1	0	2	97	0		15	1	1	3	95	0
mean	0.5	0	0.5	98	1		mean	0	0.333333	0	82.6667	0		mean	1.5	0	0	98	0.5		mean	0.333333	0	2.66667	96	1		mean	2	0.5	1.5	95.5	0.5
SD	0.707107	0	0.707107	0	0		SD	0	0.57735	0	30.0222	0		SD	0.707107	0	0	0	0.707107		SD	0.57735	0	1.1547	1.73205	1		SD	1.41421	0.707107	2.12132	0.707107	0.707107
							vs Ctrl	0.5	0.42265	0.5	0.469686	#DIV/0!		vs Ctrl	0.292893	#DIV/0!	0.5	#DIV/0!	0.5		vs Ctrl	0.808768	#DIV/0!	0.0806391	0.183503	1
														Vs Solid	0.204833	0.42265	#DIV/0!	0.469686	0.5		Vs Solid	0.42265	0.42265	0.057191	0.522333	0.225403
							vs Ported	0.42265	0.42265	0.057191	0.522333	0.225403									vs Ported	0.198438	#DIV/0!	0.057191	0.183503	0.561151
vs Week 2	0.305899	#DIV/0!	0.0344925	0.0377496	0.183503	vs Week 2		0.29986	0.42265	0.00169635	0.945802	0.42265			0.204833	0.42265	0.0202041	0.0081634	0.687269			0.376995	0.5	0.308838	0.364375	0.561151
vs Week 4	0.0482908	0.0198039	0.0181003	0.0741799	0.337734	vs Week 4		0.156253	0.17342	0.00888299	0.608052	0.269703			0.561151	0.0603815	0.0209291	0.00566577	0.854308			0.40516	#DIV/0!	0.308838	0.299536	0.561151
vs Week 8	0.216683	0.29986	0.00117722	0.0462251	0.42265	vs Week 8		0.162468	1	0.225403	0.905437	0.42265			0.343455	0.183503	0.00673408	0.133541	0.808768			0.581315	0.42265	0.134247	0.102561	0.72503
2013-04-22
week 2							week 2							week 2							week 2
	Control							Solid							Ported							Inert
mouse no.	M	N	E	L	B		mouse no.	M	N	E	L	B		mouse no.	M	N	E	L	B		mouse no.	M	N	E	L	B
16	2	1	6	91	0		19	4	0	15	81	0		22	0	0	10	90	0		25	4	1	17	77	1
17	1	1	4	94	0		20	1	0	13	86	0		23	0	0	8	92	0		26	1	0	7	92	0
18	1	1	3	94	1		21	0	0	14	85	1		24	0	1	6	90	3		27	Slide lost
mean	1.33333	1	4.33333	93	0.333333		mean	1.66667	0	14	84	0.333333		mean	0	0.333333	8	90.6667	1		mean	2.5	0.5	12	84.5	0.5
SD	0.57735	0	1.52753	1.73205	0.57735		SD	2.08167	0	1	2.64575	0.57735		SD	0	0.57735	2	1.1547	1.73205		SD	2.12132	0.707107	7.07107	10.6066	0.707107
							vs Ctrl	0.811313	#DIV/0!	0.00153374	0.0114443	1		vs Ctrl	0.057191	0.183503	0.0693908	0.134612	0.581315		vs Ctrl	0.576998	0.5	0.3619	0.45799	0.808768
														Vs Solid	0.29986	0.42265	0.0196198	0.0331961	0.581315		Vs Solid	0.70291	0.5	0.757852	0.957837	0.808768
							vs Ported	0.70291	0.5	0.757852	0.957837	0.808768									vs Ported	0.344042	0.808768	0.567919	0.561409	0.687269
	0.0592443	0.057191	0.0537522	0.11771	0.217657	vs Week 4		0.190012	0.129612	0.393854	0.15345	0.378531			0.0741799	0.060003	0.046713	0.00611399	0.797171			0.861242	0.5	1	0.929097	0.292893
	0.23483	0.434084	0.00170516	0.0607357	0.101192	vs Week 8		0.219196	0.42265	0.143728	0.667492	1			0.29986	0.518519	0.0213116	0.218215	0.581315			0.496899	0.854308	0.653907	0.762577	0.391215
2013-05-07
week 4							week 4							week 4							week 4
	Control							Solid							Ported							Inert
mouse no.	M	N	E	L	B		mouse no.	M	N	E	L	B		mouse no.	M	N	E	L	B		mouse no.	M	N	E	L	B
28	14	2	12	68	4		31	2	3	11	83	1		34	3	4	13	78	2		37	1	0	7	90	2
29	13	2	7	88	0		32	21	1	12	66	0		35	1	3	22	74	0		38	slide broke
30	6	3	9	78	4		33	14	1	15	67	3		36	2	7	19	72	0		39	5	0	17	77	1
mean	11	2.33333	9.33333	78	2.66667		mean	12.3333	1.66667	12.6667	72	1.33333		mean	2	4.66667	18	74.6667	0.666667		mean	3	0	12	83.5	1.5
SD	4.3589	0.57735	2.51661	10	2.3094		SD	9.60902	1.1547	2.08167	9.53939	1.52753		SD	1	2.08167	4.58258	3.05505	1.1547		SD	2.82843	0	7.07107	9.19239	0.707107
							vs Ctrl	0.841774	0.438193	0.154349	0.493989	0.457808		vs Ctrl	0.0634727	0.185158	0.0613971	0.628534	0.273893		vs Ctrl	0.0896867	0.0198039	0.688273	0.581184	0.483311
														Vs Solid	0.202437	0.113464	0.170621	0.683116	0.581288		Vs Solid	0.230494	0.129612	0.916194	0.292506	0.880223
							vs Ported	0.230494	0.129612	0.916194	0.292506	0.880223									vs Ported	0.705309	0.0603815	0.424382	0.392861	0.391215
	0.661181	0.718936	0.0764781	0.272327	0.424443	vs Week 8		0.588988	0.17342	0.185803	0.133794	0.378531			0.359686	0.0704086	0.268034	0.807328	0.685598			0.490209	0.42265	0.653907	0.8171	0.854308
2013-06-04
week 8							week 8							week 8							week 8							week 8
	Control							Solid							Ported							Inert							Kems
mouse no.	M	N	E	L	B		mouse no.	M	N	E	L	B		mouse no.	M	N	E	L	B		mouse no.	M	N	E	L	B		mouse no.	M	N	E	L	B
40	7	8	15	69	1		43	1	0	12	87	0		46	8	1	14	77	0		49	3	0	22	73	2		52	4	1	33	61	1
41	32	2	12	53	1		44	14	0	0	86	0		47	32	0	16	51	1		50	0	0	20	80	0		53	4	1	19	76	0
42	7	0	14	77	2		45	10	1	6	82	1		48	0	1	12	87	0		51	0	2	5	91	2		54	0	0	13	87	0
mean	15.3333	3.33333	13.6667	66.3333	1.33333		mean	8.33333	0.333333	6	85	0.333333		mean	13.3333	0.666667	14	71.6667	0.333333		mean	1	0.666667	15.6667	81.3333	1.33333		mean	2.66667	0.666667	21.6667	74.6667	0.333333
SD	14.4338	4.16333	1.52753	12.2202	0.57735		SD	6.65833	0.57735	6	2.64575	0.57735		SD	16.6533	0.57735	2	18.5831	0.57735		SD	1.73205	1.1547	9.29157	9.07377	1.1547		SD	2.3094	0.57735	10.2632	13.0512	0.57735
							vs Ctrl	0.504429	0.337886	0.150424	0.112111	0.101192		vs Ctrl	0.882857	0.382795	0.830537	0.702351	0.101192		vs Ctrl	0.226307	0.384053	0.746637	0.168976	1
														Vs Solid	0.666571	0.518519	0.136554	0.339482	1		Vs Solid	0.190875	0.685598	0.21629	0.561947	0.273893
							vs Ported	0.190875	0.685598	0.21629	0.561947	0.273893									vs Ported	0.327833	1	0.787848	0.479225	0.273893
	Monocyte
			Week 1	Week 2	Week 4	Week 8
	Control	mean	0.5	1.33333	11	15.3333
		SD	0.707107	0.57735	4.3589	14.4338
	Solid	mean	0	1.66667	12.3333	8.33333
		SD	0	2.08167	9.60902	6.65833
	Ported	mean	1.5	0	2	13.3333
		SD	0.707107	0	1	16.6533
	Inert	mean	0.333333	2.5	3	1
		SD	0.57735	2.12132	2.82843	1.73205
	Kems	mean	2			2.66667
		SD	1.41421			2.3094
	Neutrophil
			Week 1	Week 2	Week 4	Week 8
	Control	mean	0	1	2.33333	3.33333
		SD	0	0	0.57735	4.16333
	Solid	mean	0.333333	0	1.66667	0.333333
		SD	0.57735	0	1.1547	0.57735
	Ported	mean	0	0.333333	4.66667	0.666667
		SD	0	0.57735	2.08167	0.57735
	Inert	mean	0	0.5	0	0.666667
		SD	0	0.707107	0	1.1547
	Kems	mean	0.5			0.666667
		SD	0.707107			0.57735
	Eosinophil
			Week 1	Week 2	Week 4	Week 8
	Control	mean	0.5	4.33333	9.33333	13.6667
		SD	0.707107	1.52753	2.51661	1.52753
	Solid	mean	17	14	12.6667	6
		SD	29.4449	1	2.08167	6
	Ported	mean	0	8	18	14
		SD	0	2	4.58258	2
	Inert	mean	2.66667	12	12	15.6667
		SD	1.1547	7.07107	7.07107	9.29157
	Kems	mean	1.5			21.6667
		SD	2.12132			10.2632
	Lymphocyte
			Week 1	Week 2	Week 4	Week 8
	Control	mean	98	93	78	66.3333
		SD	0	1.73205	10	12.2202
	Solid	mean	82.6667	84	72	85
		SD	30.0222	2.64575	9.53939	2.64575
	Ported	mean	98	90.6667	74.6667	71.6667
		SD	0	1.1547	3.05505	18.5831
	Inert	mean	96	84.5	83.5	81.3333
		SD	1.73205	10.6066	9.19239	9.07377
	Kems	mean	95.5			74.6667
		SD	0.707107			13.0512
	Basophil
			Week 1	Week 2	Week 4	Week 8
	Control	mean	1	0.333333	2.66667	1.33333
		SD	0	0.57735	2.3094	0.57735
	Solid	mean	0	0.333333	1.33333	0.333333
		SD	0	0.57735	1.52753	0.57735
	Ported	mean	0.5	1	0.666667	0.333333
		SD	0.707107	1.73205	1.1547	0.57735
	Inert	mean	1	0.5	1.5	1.33333
		SD	1	0.707107	0.707107	1.1547
	Kems	mean	0.5			0.333333
		SD	0.707107			0.57735

## Sheet: Sheet2
2013-04-16
week 1							week 1							week 1							week 1							week 1
	Control							Solid							Ported							Inert							Kems
mouse no.	M	N	E	L	B		mouse no.	M	N	E	L	B		mouse no.	M	N	E	L	B		mouse no.	M	N	E	L	B		mouse no.	M	N	E	L	B
1	1	0	0	98	1		4	0	0	0	100	0		7							10	0	0	2	97	1		13	3	0	0	96	1
2							5	0	0	0	100	0		8	1	0	0	98	1		11	0	0	4	94	2		14	Slide lost
3	0	0	1	98	1		6	0	1		48	0		9	2	0	0	98	0		12	1	0	2	97	0		15	1	1	3	95	0
mean	0.5	0	0.5	98	1		mean	0	0.333333	0	82.6667	0		mean	1.5	0	0	98	0.5		mean	0.333333	0	2.66667	96	1		mean	2	0.5	1.5	95.5	0.5
SD	0.707107	0	0.707107	0	0		SD	0	0.57735	0	30.0222	0		SD	0.707107	0	0	0	0.707107		SD	0.57735	0	1.1547	1.73205	1		SD	1.41421	0.707107	2.12132	0.707107	0.707107
							vs Ctrl	0.272228	0.495025	0.42265	0.542403	#DIV/0!		vs Ctrl	0.292893	#DIV/0!	0.42265	#DIV/0!	0.42265		vs Ctrl	0.808768	#DIV/0!	0.0806391	0.183503	1
														Vs Solid	0.0275565	0.495025	#DIV/0!	0.542403	0.272228		Vs Solid	0.42265	0.42265	0.057191	0.522333	0.225403
							vs Ported	0.42265	0.42265	0.057191	0.522333	0.225403									vs Ported	0.198438	#DIV/0!	0.057191	0.183503	0.561151
vs Week 2	0.239443	#DIV/0!	0.0493395	0.0304663	0.219102	vs Week 2		0.237796	0.373901	0.000329431	0.942601	0.373901			0.0275565	0.495025	0.0126647	0.00339578	0.734546			0.168229	0.272228	0.0924862	0.13873	0.590801
vs Week 4	0.0489272	0.0123076	0.0190998	0.0748399	0.404342	vs Week 4		0.090299	0.148148	0.00384444	0.589048	0.205106			0.590801	0.0573173	0.0133186	0.0019815	0.870276			0.184167	#DIV/0!	0.0924862	0.0882434	0.590801
vs Week 8	0.26201	0.361455	0.00161291	0.0401527	0.495025	vs Week 8		0.096049	1	0.272228	0.899803	0.373901			0.410941	0.219102	0.00255752	0.153453	0.78878			0.561438	0.373901	0.0739669	0.0513744	0.724659
2013-04-22
week 2							week 2							week 2							week 2
	Control							Solid							Ported							Inert
mouse no.	M	N	E	L	B		mouse no.	M	N	E	L	B		mouse no.	M	N	E	L	B		mouse no.	M	N	E	L	B
16	2	1	6	91	0		19	4	0	15	81	0		22	0	0	10	90	0		25	4	1	17	77	1
17	1	1	4	94	0		20	1	0	13	86	0		23	0	0	8	92	0		26	1	0	7	92	0
18	1	1	3	94	1		21	0	0	14	85	1		24	0	1	6	90	3		27	Slide lost
mean	1.33333	1	4.33333	93	0.333333		mean	1.66667	0	14	84	0.333333		mean	0	0.333333	8	90.6667	1		mean	2.5	0.5	12	84.5	0.5
SD	0.57735	0	1.52753	1.73205	0.57735		SD	2.08167	0	1	2.64575	0.57735		SD	0	0.57735	2	1.1547	1.73205		SD	2.12132	0.707107	7.07107	10.6066	0.707107
							vs Ctrl	0.811313	#DIV/0!	0.00153374	0.0114443	1		vs Ctrl	0.057191	0.183503	0.0693908	0.134612	0.581315		vs Ctrl	0.576998	0.5	0.3619	0.45799	0.808768
														Vs Solid	0.29986	0.42265	0.0196198	0.0331961	0.581315		Vs Solid	0.70291	0.5	0.757852	0.957837	0.808768
							vs Ported	0.70291	0.5	0.757852	0.957837	0.808768									vs Ported	0.344042	0.808768	0.567919	0.561409	0.687269
	0.0189746	0.0161301	0.0423157	0.0626407	0.164789	vs Week 4		0.190012	0.129612	0.393854	0.15345	0.378531			0.0741799	0.060003	0.046713	0.00611399	0.797171			0.861242	0.5	1	0.929097	0.292893
	0.23483	0.434084	0.00170516	0.0607357	0.101192	vs Week 8		0.219196	0.42265	0.143728	0.667492	1			0.29986	0.518519	0.0213116	0.218215	0.581315			0.496899	0.854308	0.653907	0.762577	0.391215
2013-05-07
week 4							week 4							week 4							week 4
	Control							Solid							Ported							Inert
mouse no.	M	N	E	L	B		mouse no.	M	N	E	L	B		mouse no.	M	N	E	L	B		mouse no.	M	N	E	L	B
28	14	2	12	68	4		31	2	3	11	83	1		34	3	4	13	78	2		37	1	0	7	90	2
29	13	2	7	88	0		32	21	1	12	66	0		35	1	3	22	74	0		38	slide broke
30	6	3	9	78	4		33	14	1	15	67	3		36	2	7	19	72	0		39	5	0	17	77	1
mean	11	2.33333	9.33333	78	2.66667		mean	12.3333	1.66667	12.6667	72	1.33333		mean	2	4.66667	18	74.6667	0.666667		mean	3	0	12	83.5	1.5
SD	4.3589	0.57735	2.51661	10	2.3094		SD	9.60902	1.1547	2.08167	9.53939	1.52753		SD	1	2.08167	4.58258	3.05505	1.1547		SD	2.82843	0	7.07107	9.19239	0.707107
							vs Ctrl	0.841774	0.438193	0.154349	0.493989	0.457808		vs Ctrl	0.0634727	0.185158	0.0613971	0.628534	0.273893		vs Ctrl	0.0896867	0.0198039	0.688273	0.581184	0.483311
														Vs Solid	0.202437	0.113464	0.170621	0.683116	0.581288		Vs Solid	0.230494	0.129612	0.916194	0.292506	0.880223
							vs Ported	0.230494	0.129612	0.916194	0.292506	0.880223									vs Ported	0.705309	0.0603815	0.424382	0.392861	0.391215
	0.661181	0.718936	0.0764781	0.272327	0.424443	vs Week 8		0.588988	0.17342	0.185803	0.133794	0.378531			0.359686	0.0704086	0.268034	0.807328	0.685598			0.490209	0.42265	0.653907	0.8171	0.854308
2013-06-04
week 8							week 8							week 8							week 8							week 8
	Control							Solid							Ported							Inert							Kems
mouse no.	M	N	E	L	B		mouse no.	M	N	E	L	B		mouse no.	M	N	E	L	B		mouse no.	M	N	E	L	B		mouse no.	M	N	E	L	B
40	7	8	15	69	1		43	1	0	12	87	0		46	8	1	14	77	0		49	3	0	22	73	2		52	4	1	33	61	1
41	32	2	12	53	1		44	14	0	0	86	0		47	32	0	16	51	1		50	0	0	20	80	0		53	4	1	19	76	0
42	7	0	14	77	2		45	10	1	6	82	1		48	0	1	12	87	0		51	0	2	5	91	2		54	0	0	13	87	0
mean	15.3333	3.33333	13.6667	66.3333	1.33333		mean	8.33333	0.333333	6	85	0.333333		mean	13.3333	0.666667	14	71.6667	0.333333		mean	1	0.666667	15.6667	81.3333	1.33333		mean	2.66667	0.666667	21.6667	74.6667	0.333333
SD	14.4338	4.16333	1.52753	12.2202	0.57735		SD	6.65833	0.57735	6	2.64575	0.57735		SD	16.6533	0.57735	2	18.5831	0.57735		SD	1.73205	1.1547	9.29157	9.07377	1.1547		SD	2.3094	0.57735	10.2632	13.0512	0.57735
							vs Ctrl	0.504429	0.337886	0.150424	0.112111	0.101192		vs Ctrl	0.882857	0.382795	0.830537	0.702351	0.101192		vs Ctrl	0.226307	0.384053	0.746637	0.168976	1
														Vs Solid	0.666571	0.518519	0.136554	0.339482	1		Vs Solid	0.190875	0.685598	0.21629	0.561947	0.273893
							vs Ported	0.190875	0.685598	0.21629	0.561947	0.273893									vs Ported	0.327833	1	0.787848	0.479225	0.273893
	Monocyte
			Week 1	Week 2	Week 4	Week 8
	Control	mean	0.5	1.33333	11	15.3333
		SD	0.707107	0.57735	4.3589	14.4338
	Solid	mean	0	1.66667	12.3333	8.33333
		SD	0	2.08167	9.60902	6.65833
	Ported	mean	1.5	0	2	13.3333
		SD	0.707107	0	1	16.6533
	Inert	mean	0.333333	2.5	3	1
		SD	0.57735	2.12132	2.82843	1.73205
	Kems	mean	2			2.66667
		SD	1.41421			2.3094
	Neutrophil
			Week 1	Week 2	Week 4	Week 8
	Control	mean	0	1	2.33333	3.33333
		SD	0	0	0.57735	4.16333
	Solid	mean	0.333333	0	1.66667	0.333333
		SD	0.57735	0	1.1547	0.57735
	Ported	mean	0	0.333333	4.66667	0.666667
		SD	0	0.57735	2.08167	0.57735
	Inert	mean	0	0.5	0	0.666667
		SD	0	0.707107	0	1.1547
	Kems	mean	0.5			0.666667
		SD	0.707107			0.57735
	Eosinophil
			Week 1	Week 2	Week 4	Week 8
	Control	mean	0.5	4.33333	9.33333	13.6667
		SD	0.707107	1.52753	2.51661	1.52753
	Solid	mean	17	14	12.6667	6
		SD	29.4449	1	2.08167	6
	Ported	mean	0	8	18	14
		SD	0	2	4.58258	2
	Inert	mean	2.66667	12	12	15.6667
		SD	1.1547	7.07107	7.07107	9.29157
	Kems	mean	1.5			21.6667
		SD	2.12132			10.2632
	Lymphocyte
			Week 1	Week 2	Week 4	Week 8
	Control	mean	98	93	78	66.3333
		SD	0	1.73205	10	12.2202
	Solid	mean	82.6667	84	72	85
		SD	30.0222	2.64575	9.53939	2.64575
	Ported	mean	98	90.6667	74.6667	71.6667
		SD	0	1.1547	3.05505	18.5831
	Inert	mean	96	84.5	83.5	81.3333
		SD	1.73205	10.6066	9.19239	9.07377
	Kems	mean	95.5			74.6667
		SD	0.707107			13.0512
	Basophil
			Week 1	Week 2	Week 4	Week 8
	Control	mean	1	0.333333	2.66667	1.33333
		SD	0	0.57735	2.3094	0.57735
	Solid	mean	0	0.333333	1.33333	0.333333
		SD	0	0.57735	1.52753	0.57735
	Ported	mean	0.5	1	0.666667	0.333333
		SD	0.707107	1.73205	1.1547	0.57735
	Inert	mean	1	0.5	1.5	1.33333
		SD	1	0.707107	0.707107	1.1547
	Kems	mean	0.5			0.333333
		SD	0.707107			0.57735

## Sheet: group 0 (control)
group	week	slide	tot_m	tot_n	tot_e	tot_l	tot_b
0	1	1	1	0	0	98	1
0	1	2	slide lost							Key
0	1	3	0	0	1	98	1			week 1	1
0	2	16	2	1	6	91	0			2	2
0	2	17	1	1	4	94	0			4	3
0	2	18	1	1	3	94	1			8	4
0	3	28	14	2	12	68	4
0	3	29	13	2	7	88	0			group 0	control
0	3	30	6	3	9	78	4			1	solid
0	4	40	7	8	15	69	1			2	ported
0	4	41	32	2	12	53	1			3	inert
0	4	42	7	0	14	77	2			4	kems

## Sheet: group 1 (solid)
group	week	slide	tot_m	tot_n	tot_e	tot_l	tot_b		Key
1	1	4	0	0	0	100	0		week 1	1
1	1	5	0	0	0	100	0		2	2
1	1	6	0	1	51	48	0		4	3
1	2	19	4	0	15	81	0		8	4
1	2	20	1	0	13	86	0
1	2	21	0	0	14	85	1		group 0	control
1	3	31	2	3	11	83	1		1	solid
1	3	32	21	1	12	66	0		2	ported
1	3	33	14	1	15	67	3		3	inert
1	4	43	1	0	12	87	0		4	kems
1	4	44	14	0	0	86	0
1	4	45	10	1	6	82	1

## Sheet: group 2 (ported)
group	week	slide	tot_m	tot_n	tot_e	tot_l	tot_b		Key
2	1	7	no slide						week 1	1
2	1	8	1	0	0	98	1		2	2
2	1	9	2	0	0	98	0		4	3
2	2	22	0	0	10	90	0		8	4
2	2	23	0	0	8	92	0
2	2	24	0	1	6	90	3		group 0	control
2	3	34	3	4	13	78	2		1	solid
2	3	35	1	3	22	74	0		2	ported
2	3	36	2	7	19	72	0		3	inert
2	4	46	8	1	14	77	0		4	kems
2	4	47	32	0	16	51	1
2	4	48	0	1	12	87	0

## Sheet: group 3 (inert)
group	week	slide	tot_m	tot_n	tot_e	tot_l	tot_b		Key
3	1	10	0	0	2	97	1		week 1	1
3	1	11	0	0	4	94	2		2	2
3	1	12	1	0	2	97	0		4	3
3	2	25	4	1	17	77	1		8	4
3	2	26	1	0	7	92	0
3	2	27	Slide lost						group 0	control
3	3	37	1	0	7	90	2		1	solid
3	3	38	slide broke						2	ported
3	3	39	5	0	17	77	1		3	inert
3	4	49	3	0	22	73	2		4	kems
3	4	50	0	0	20	80	0
3	4	51	0	2	5	91	2

## Sheet: group 4 (kems)
group	week	slide	tot_m	tot_n	tot_e	tot_l	tot_b		Key
4	1	13	3	0	0	96	1		week 1	1
4	1	14	Slide lost						2	2
4	1	15	1	1	3	95	0		4	3
4	4	52	4	1	33	61	1		8	4
4	4	53	4	1	19	76	0
4	4	54	0	0	13	87	0		group 0	control
									1	solid
									2	ported
									3	inert
									4	kems
